# Supplementary material for: Inter-individual genomic heterogeneity within European population isolates
Source: PLoS One. 2019 Oct 9;14(10):e0214564. doi: 10.1371/journal.pone.0214564 (PMC6785074; doi:10.1371/journal.pone.0214564)
Supplement: S1 Table — Median and variance distance values were obtained for each population over the PCA plots (first 4 components). Labels as in Table 1. (XLSX) [file pone.0214564.s003.xlsx]

## Sheet: Supplementary Table S1
S1 Table. Distances from the centroid.Median and variance distance values were obtained for each population over the PCA plots (first 4 components). Labels as in Table 1.
	PC 1 and 2 plot		PC 3 and 4 plot
Population	Median distance	Variance	Median distance	Variance
ALB	0.00873608	1.52e-05	0.0112868	0.000287596
BAS	0.00488231	5.97e-06	0.0132751	6.84e-05
BEL	0.00698716	1.2e-05	0.008538	2.14e-05
BEN	0.00600406	1.87e-05	0.00908862	3.89e-05
BUL	0.00695463	1.68e-05	0.0133572	6.21e-05
CFT	0.00604523	1.82e-05	0.00866819	3.26e-05
CIT	0.00654064	1.13e-05	0.0116404	2.61e-05
CRO	0.0065523	6.98e-05	0.0109327	7.19e-05
FRA	0.00764988	1.66e-05	0.0145386	5.88e-05
GBR	0.00577675	5.55e-06	0.00822727	1.28e-05
GRE	0.00566634	7.92e-06	0.0122498	2.42e-05
HUN	0.00673719	1.3e-05	0.0109209	1.68e-05
LIT	0.00763537	1.36e-05	0.00930392	2.81e-05
NIT	0.00632436	1.62e-05	0.00904635	2.02e-05
NOR	0.00630105	1.16e-05	0.0102932	2.18e-05
NSA	0.0117576	0.000265318	0.0152742	0.000311746
ORK	0.00382715	9.75e-06	0.0121156	2.29e-05
POL	0.00677514	1.97e-05	0.0101674	2.8e-05
ROM	0.0060349	1.35e-05	0.0169253	0.000828943
RUS	0.00613029	1.13e-05	0.00998346	2.92e-05
SAP	0.0189355	0.000304499	0.0125703	3.61e-05
SAU	0.0206114	0.000137606	0.00913582	2.32e-05
SGL	0.00592668	1.21e-05	0.00993294	2.96e-05
SIC	0.00626239	8.89e-06	0.0131336	1.92e-05
SIT	0.00628463	2.17e-05	0.00925702	0.000114483
SPA	0.0065954	1.68e-05	0.0121891	4.44e-05
TIM	0.00720133	2.06e-05	0.0460158	0.000541649
UKR	0.00625268	1.78e-05	0.0102528	2.5e-05
