# Supplementary material for: Inter-individual genomic heterogeneity within European population isolates
Source: PLoS One. 2019 Oct 9;14(10):e0214564. doi: 10.1371/journal.pone.0214564 (PMC6785074; doi:10.1371/journal.pone.0214564)
Supplement: S2 Table — Mann-Whitney U-test p-values comparing variance values between open and all isolated population (first column), excluding Sauris (second column) and excluding all three German-speaking islands (Sauris, Sappada and Timau, third column). Bold numbers indicate significant values (p-value<0.05). (XLSX) [file pone.0214564.s004.xlsx]

## Sheet: Supplementary Table S2
S2 Table. Mann-Whitney test results. Mann-Whitney U-test p-values comparing variance values between open and all isolated population (first column), excluding Sauris (second column) and excluding all three German-speaking islands (Sauris, Sappada and Timau, third column). Bold numbers indicate significant values (p-value<0.05).
	Isolates vs Open	Isolates (no SAU) vs Open	Isolates (No SAU,SAP,TIM) vs Open
HOM	0.105394	0.217038	0.555313
IBS	0.699317	0.979267	0.514218
NSEG	0.0118296	0.0293224	0.105985
KB	0.0138166	0.0339025	0.0923207
