# Supplementary material for: Inter-individual genomic heterogeneity within European population isolates
Source: PLoS One. 2019 Oct 9;14(10):e0214564. doi: 10.1371/journal.pone.0214564 (PMC6785074; doi:10.1371/journal.pone.0214564)
Supplement: S3 Table — Analysis based on the Admixture components proportion recorded at K = 4. (XLSX) [file pone.0214564.s005.xlsx]

## Sheet: Supplementary Table S3
Supplementary Table S3. Ratio between mean and median inter-individual heterogeneity based on the Admixture components proportion recorded at K=4
Population	Mean Heterogeneity	Median Heterogeneity	Ratio
ALB	0.00150884	0.000845813	1.78389
BAS	0.000779174	0.000442573	1.76056
BEL	0.00064156	0.00058705	1.09285
BEN	0.000379828	0.000179005	2.12189
BUL	0.00135427	0.000803824	1.68478
CFT	0.000665564	0.000417166	1.59544
CIT	0.000731543	0.000534088	1.3697
CRO	0.00214055	0.00078741	2.71847
FRA	0.00174557	0.0012539	1.39211
GBR	0.00047056	0.000487598	0.965057
GRE	0.000697332	0.000560879	1.24328
HUN	0.000574586	0.000536412	1.07117
LIT	0.000630576	0.00046878	1.34514
NIT	0.000728703	0.000523632	1.39163
NOR	0.000690839	0.000539986	1.27937
NSA	0.00642489	0.00157931	4.06817
ORK	0.00055491	0.000428186	1.29595
POL	0.000864967	0.000781588	1.10668
ROM	0.00202929	0.000710854	2.85471
RUS	0.000437046	0.000432405	1.01073
SAP	0.00567587	0.00301441	1.88291
SAU	0.00489868	0.00293148	1.67106
SGL	0.000635492	0.000561619	1.13153
SIC	0.000731757	0.000643812	1.1366
SIT	0.00086663	0.000421441	2.05635
SPA	0.000811297	0.0006243	1.29953
TIM	0.00406425	0.00286488	1.41864
UKR	0.000803746	0.000685738	1.17209
