# Supplementary material for: Inter-individual genomic heterogeneity within European population isolates
Source: PLoS One. 2019 Oct 9;14(10):e0214564. doi: 10.1371/journal.pone.0214564 (PMC6785074; doi:10.1371/journal.pone.0214564)
Supplement: S4 Table — (XLSX) [file pone.0214564.s006.xlsx]

## Sheet: Supplementary Table S4
Supplementary Table S4. Ancestry proportion, number of ancestry switches and date estimates for the 1000 Genomes African Americans calculated with the high and low densitity SNP sets
	High-density SNP set				Low-density SNP set
Individuals	CEU ancestry	YRI ancestry	NoS	Dates (generations)	CEU ancestry	YRI ancestry	NoS	Dates (generations)
NA19625	0.352137	0.647863	131	4.17917	0.350245	0.649755	146	4.66922
NA19700	0.18776	0.81224	134	6.39486	0.187781	0.812219	119	5.67852
NA19701	0.170149	0.829851	144	7.42242	0.166848	0.833152	115	6.02095
NA19703	0.168098	0.831902	169	8.79558	0.162189	0.837811	142	7.60561
NA19704	0.158932	0.841068	182	9.90929	0.166594	0.833406	156	8.17754
NA19707	0.2862	0.7138	159	5.66454	0.290373	0.709627	139	4.90955
NA19711	0.119532	0.880468	116	8.02181	0.122337	0.877663	106	7.18509
NA19712	0.125903	0.874097	176	11.6394	0.121958	0.878042	135	9.17532
NA19713	0.278857	0.721143	157	5.68212	0.273794	0.726206	145	5.30759
NA19818	0.270885	0.729115	123	4.53249	0.264461	0.735539	113	4.2279
NA19819	0.296181	0.703819	181	6.31937	0.296864	0.703136	170	5.92741
NA19834	0.241736	0.758264	144	5.71761	0.253751	0.746249	125	4.80431
NA19835	0.151819	0.848181	138	7.79969	0.155455	0.844545	137	7.59463
NA19900	0.187196	0.812804	148	7.07933	0.182118	0.817882	120	5.86343
NA19901	0.0891868	0.910813	95	8.51152	0.107805	0.892195	93	7.03715
NA19904	0.182082	0.817918	147	7.18378	0.182706	0.817294	135	6.57985
NA19908	0.130658	0.869342	125	8.00933	0.137656	0.862344	117	7.17336
NA19909	0.135438	0.864562	150	9.32327	0.134279	0.865721	135	8.45203
NA19913	0.177307	0.822693	141	7.03506	0.174519	0.825481	115	5.80981
NA19914	0.306515	0.693485	165	5.64948	0.290067	0.709933	150	5.30137
NA19916	0.118623	0.881377	133	9.25837	0.116499	0.883501	111	7.84884
NA19917	0.0971027	0.902897	103	8.55029	0.0999557	0.900044	88	7.11909
NA19920	0.114667	0.885333	124	8.88975	0.112284	0.887716	100	7.30166
NA19921	0.448079	0.551921	120	3.53153	0.44688	0.55312	116	3.41555
NA19922	0.303614	0.696386	125	4.30281	0.301296	0.698704	115	3.9758
NA19923	0.37466	0.62534	164	5.09452	0.372792	0.627208	154	4.79353
NA19982	0.163732	0.836268	103	5.47484	0.163286	0.836714	101	5.38034
NA19984	0.13761	0.86239	108	6.62342	0.134677	0.865323	110	6.86963
NA20126	0.317638	0.682362	165	5.54052	0.308412	0.691588	148	5.05006
NA20355	0.196194	0.803806	141	6.50721	0.19367	0.80633	126	5.87231
