# Supplementary material for: Inter-individual genomic heterogeneity within European population isolates
Source: PLoS One. 2019 Oct 9;14(10):e0214564. doi: 10.1371/journal.pone.0214564 (PMC6785074; doi:10.1371/journal.pone.0214564)
Supplement: S5 Table — (XLSX) [file pone.0214564.s007.xlsx]

## Sheet: Supplementary Table S5
Supplementary Table S5. Ancestry proportions, number of ancestry switches and date estimates for the Sappada admixed subgroup
Individuals	SAP_SVA ancestry	NIT ancestry	NoS	Date estimates (generations)
SAP03	0.559479	0.440521	181	5.34492
SAP04	0.545355	0.454645	146	4.28563
SAP05	0.3864	0.6136	130	3.99056
SAP09	0.527161	0.472839	153	4.46733
SAP10	0.578479	0.421521	127	3.79062
SAP11	0.497626	0.502374	152	4.42514
SAP15	0.531408	0.468592	170	4.96866
SAP16	0.477487	0.522513	180	5.25082
SAP17	0.542979	0.457021	140	4.10603
SAP23	0.582689	0.417311	152	4.54946
SAP24	0.432397	0.567603	186	5.51568
SAP25	0.517505	0.482495	162	4.72195
