# Supplementary material for: Inter-individual genomic heterogeneity within European population isolates
Source: PLoS One. 2019 Oct 9;14(10):e0214564. doi: 10.1371/journal.pone.0214564 (PMC6785074; doi:10.1371/journal.pone.0214564)
Supplement: S6 Table — (XLSX) [file pone.0214564.s008.xlsx]

## Sheet: Supplementary Table S6
Supplementary Table S6. Ancestry proportions, number of ancestry switches and date estimates for the Timau admixed subgroup
Individuals	TIM_SVA ancestry	NIT ancestry	NoS	Date estimates (generations)
TIM03	0.51258	0.48742	159	4.63175
TIM04	0.376004	0.623996	143	4.43583
TIM13	0.444778	0.555222	149	4.39126
TIM15	0.329295	0.670705	132	4.34981
TIM17	0.390711	0.609289	144	4.40248
TIM19	0.461	0.539	145	4.24709
TIM20	0.380224	0.619776	122	3.7679
TIM21	0.358894	0.641106	138	4.36512
TIM22	0.513648	0.486352	151	4.3992
TIM28	0.344713	0.655287	147	4.73632
TIM29	0.391235	0.608765	158	4.82817
TIM30	0.498875	0.501125	149	4.33772
TIM32	0.421226	0.578774	158	4.71679
