# Supplementary material for: Inter-individual genomic heterogeneity within European population isolates
Source: PLoS One. 2019 Oct 9;14(10):e0214564. doi: 10.1371/journal.pone.0214564 (PMC6785074; doi:10.1371/journal.pone.0214564)
Supplement: S7 Table — Calculated as the proportion of the autosomal genome in runs of homozygosity, excluding the centromeres. (XLSX) [file pone.0214564.s009.xlsx]

## Sheet: Supplementary Table S7
Supplementary Table S7. Inbreeding coefficient calculated as the proportion of the autosomal genome in runs of homozygosity, excluding the centromeres
Population	Inbreeding coefficient
ALB	0.007491
BAS	0.013739
BEL	0.00483
BEN	0.010413
BUL	0.003832
CFT	0.012308
CIT	0.003885
CRO	0.004364
FRA	0.006265
GBR	0.006319
GRE	0.003597
HUN	0.00282
LIT	0.005027
NIT	0.009157
NOR	0.004937
NSA	0.013642
ORK	0.007599
POL	0.005659
ROM	0.006399
RUS	0.005792
SAP	0.024486
SAU	0.047358
SGL	0.006881
SIC	0.00836
SIT	0.008874
SPA	0.003039
TIM	0.016516
UKR	0.004708
